# Supplementary material for: Association of caffeine intake with all-cause and cardiovascular mortality in elderly patients with hypertension
Source: Front Nutr. 2022 Dec 20;9:1023345. doi: 10.3389/fnut.2022.1023345 (PMC9807616; doi:10.3389/fnut.2022.1023345)
Supplement: Supplementary file 1 [file Data_Sheet_1.XLSX]

## Sheet: all-cause mortality
Parameter estimates of Multivariable Cox model 3 for all-cause mortality
	HR	lower .95	upper .95	coefficient	Standard error	P
Caffeine intake
0-10	1 [Ref]
10-100	0.772204	0.663447	0.898788	-0.258507	0.0774499	0.000844666
100-200	0.826095	0.697996	0.977703	-0.191046	0.0859691	0.0262658
200-300	0.699707	0.564205	0.867751	-0.357094	0.10982	0.00114747
≥300	0.739069	0.569796	0.95863	-0.302363	0.132714	0.0227078
Age (per unit increase)	1.11598	1.09939	1.13281	0.109729	0.00764046	9.00972e-47
Gender
Male	1 [Ref]
Female	0.76312	0.644805	0.903144	-0.27034	0.085954	0.00165987
Race
Mexican American	1 [Ref]
Other Hispanic	0.828297	0.57791	1.18717	-0.188383	0.183654	0.305009
Non-Hispanic White	1.2855	1.02836	1.60693	0.251147	0.113869	0.0274139
Non-Hispanic Black	1.17166	0.896815	1.53074	0.158422	0.136394	0.245437
Other Race	0.995119	0.682096	1.45179	-0.0048928	0.192703	0.979744
Education
less than high school	1 [Ref]
At least high school	0.898992	0.777423	1.03957	-0.106481	0.0741288	0.150879
BMXBMI	0.997609	0.983329	1.0121	-0.00239399	0.0073559	0.744839
Smoking status
Never	1 [Ref]
Former	1.15748	1.02105	1.31214	0.146244	0.0639874	0.0222832
Current	1.99125	1.63237	2.42902	0.688762	0.101393	1.09833e-11
Uric acid (per unit increase)	1.00055	0.999836	1.00127	0.00055337	0.000365968	0.130516
eGFR (per unit increase)	0.993527	0.989254	0.997818	-0.00649405	0.00219892	0.00314411
Diabetes
No	1 [Ref]
Yes	1.51935	1.30102	1.77432	0.418283	0.0791503	1.25931e-07
Asthma
No	1 [Ref]
Yes	1.16929	0.984372	1.38894	0.156396	0.0878317	0.0749729
Emphysema
No	1 [Ref]
Yes	1.82314	1.43907	2.30971	0.600558	0.120698	6.50144e-07
Thyroid problem
No	1 [Ref]
Yes	0.94427	0.798069	1.11725	-0.0573434	0.0858263	0.504049
Chronic bronchitis
No	1 [Ref]
Yes	0.993928	0.802959	1.23031	-0.00609073	0.108859	0.955381
Liver condition
No	1 [Ref]
Yes	1.19972	0.840992	1.71148	0.182091	0.181261	0.315099
Cancer
No	1 [Ref]
Yes	1.22481	1.07012	1.40185	0.202782	0.0688848	0.00324223
Energy (per unit increase)	1.00604	1.00062	1.01148	0.00601996	0.00275345	0.0287911
Protein (per unit increase)	0.972039	0.949345	0.995275	-0.0283598	0.0120528	0.0186247
Carbohydrate (per unit increase)	0.977187	0.955446	0.999423	-0.0230769	0.0114799	0.0444096
Total sugar (per unit increase)	1.00203	0.998234	1.00585	0.00203244	0.00193884	0.294512
Dietary fiber (per unit increase)	0.988488	0.969656	1.00768	-0.0115793	0.00981365	0.238034
Total fat (per unit increase)	0.945494	0.901172	0.991995	-0.0560478	0.0244957	0.0221338
Alcohol (per unit increase)	0.958962	0.923541	0.995742	-0.0419034	0.0192027	0.029098
Sodium (per unit increase)	1.00009	0.999986	1.0002	9.29153e-05	5.45653e-05	0.0886004
Systolic blood pressure (per unit increase)	1.00333	1.00047	1.0062	0.00332135	0.00145728	0.0226589
Diastolic blood pressure (per unit increase)	0.994821	0.991626	0.998027	-0.00519203	0.00164153	0.00156196
Total Cholesterol (per unit increase)	1.01358	0.959596	1.07061	0.0134928	0.0279272	0.628994
Triglycerides (per unit increase)	0.957746	0.882822	1.03903	-0.0431731	0.0415615	0.298909
High density lipoprotein (per unit increase)	0.991445	0.820615	1.19784	-0.00859163	0.0964865	0.929046
Heart failure
No	1 [Ref]
Yes	1.59547	1.27846	1.99108	0.467165	0.113017	3.57162e-05
Coronary heart disease
No	1 [Ref]
Yes	1.12846	0.96481	1.31986	0.12085	0.0799372	0.130583
Stroke
No	1 [Ref]
Yes	1.49627	1.25922	1.77794	0.402977	0.088002	4.66805e-06

## Sheet: cardiovascular mortality
Parameter estimates of Multivariable Cox model 3 for cardiovascular mortality
	HR	lower .95	upper .95	coefficient	Standard error	P
Caffeine intake
0-10	1 [Ref]
10-100	0.685889	0.516301	0.911182	-0.377039	0.144914	0.00927332
100-200	0.800945	0.605622	1.05926	-0.221963	0.142623	0.119637
200-300	0.546772	0.38708	0.772346	-0.603723	0.176228	0.00061297
≥300	0.75893	0.505015	1.14051	-0.275846	0.207821	0.184401
Age (per unit increase)	1.13039	1.10733	1.15392	0.122561	0.0105144	2.12593e-31
Gender
Male	1 [Ref]
Female	0.844454	0.626141	1.13889	-0.169065	0.152613	0.267947
Race
Mexican American	1 [Ref]
Other Hispanic	0.811611	0.428482	1.53732	-0.208734	0.32591	0.52187
Non-Hispanic White	1.50498	0.952232	2.37857	0.408778	0.233537	0.0800532
Non-Hispanic Black	1.43126	0.857522	2.38886	0.358554	0.261363	0.170106
Other Race	1.16024	0.567493	2.37212	0.148629	0.364882	0.683763
Education
less than high school	1 [Ref]
At least high school	1.02051	0.79476	1.3104	0.0203072	0.127565	0.873518
BMXBMI	0.997136	0.974131	1.02068	-0.00286797	0.011909	0.809692
Smoking status
Never	1 [Ref]
Former	0.886269	0.70534	1.11361	-0.120734	0.116503	0.300052
Current	1.45816	0.978568	2.17278	0.377172	0.203492	0.063811
Uric acid (per unit increase)	1.00134	1.00029	1.00239	0.00133552	0.000534291	0.0124329
eGFR (per unit increase)	0.993967	0.987399	1.00058	-0.00605116	0.00338276	0.0736431
Diabetes
No	1 [Ref]
Yes	1.41597	1.07817	1.8596	0.347815	0.139058	0.0123762
Asthma
No	1 [Ref]
Yes	1.40865	1.07357	1.84833	0.342635	0.138598	0.0134305
Emphysema
No	1 [Ref]
Yes	1.76434	1.12279	2.77247	0.567776	0.230597	0.0138089
Thyroid problem
No	1 [Ref]
Yes	0.788293	0.599976	1.03572	-0.237886	0.139278	0.0876376
Chronic bronchitis
No	1 [Ref]
Yes	0.878787	0.615887	1.25391	-0.129212	0.18137	0.476204
Liver condition
No	1 [Ref]
Yes	1.65746	0.985143	2.78861	0.505287	0.265442	0.0569659
Cancer
No	1 [Ref]
Yes	1.0383	0.821599	1.31216	0.0375839	0.119434	0.753003
Energy (per unit increase)	1.00804	0.998374	1.01781	0.00801227	0.00491835	0.103301
Protein (per unit increase)	0.964237	0.924774	1.00538	-0.0364181	0.0213208	0.0876179
Carbohydrate (per unit increase)	0.970042	0.932295	1.00932	-0.030416	0.0202506	0.133102
Total sugar (per unit increase)	1.00085	0.993732	1.00802	0.000850723	0.00364203	0.815307
Dietary fiber (per unit increase)	0.986088	0.952886	1.02045	-0.0140102	0.0174749	0.422708
Total fat (per unit increase)	0.928923	0.852938	1.01168	-0.0737294	0.0435414	0.0903949
Alcohol (per unit increase)	0.94637	0.884535	1.01253	-0.0551218	0.0344758	0.109852
Sodium (per unit increase)	1.00013	0.999971	1.00029	0.00012871	8.06325e-05	0.110432
Systolic blood pressure (per unit increase)	1.00576	1.00101	1.01053	0.00574023	0.00241384	0.0174046
Diastolic blood pressure (per unit increase)	0.989914	0.984888	0.994966	-0.0101371	0.00259713	9.494e-05
Total Cholesterol (per unit increase)	1.04566	0.952151	1.14835	0.0446494	0.0477971	0.350229
Triglycerides (per unit increase)	0.920689	0.814407	1.04084	-0.0826325	0.0625838	0.186718
High density lipoprotein (per unit increase)	0.737919	0.538968	1.01031	-0.303921	0.160298	0.0579624
Heart failure
No	1 [Ref]
Yes	2.21687	1.59562	3.07999	0.796095	0.167775	2.0848e-06
Coronary heart disease
No	1 [Ref]
Yes	1.54423	1.2259	1.94522	0.434525	0.117782	0.000224926
Stroke
No	1 [Ref]
Yes	1.41888	1.09575	1.83731	0.349868	0.131856	0.00796836
